# Supplementary material for: A shotgun metagenomic investigation of the microbiota of udder cleft dermatitis in comparison to healthy skin in dairy cows
Source: PLoS One. 2020 Dec 2;15(12):e0242880. doi: 10.1371/journal.pone.0242880 (PMC7710049; doi:10.1371/journal.pone.0242880)
Supplement: S1 Table — Overview of samples subjected to shotgun metagenomic sequencing in a study of the microbiota of mild (M) and severe (S) udder cleft dermatitis (UCD) in comparison with samples from the same body site from healthy controls (C) in 47 cows in 6 Swedish dairy herds. (XLSX) [file pone.0242880.s001.xlsx]

## Sheet: Blad1
ID	Herd	Breed	Parity	Category	Date for sampling	Date for DNA extraction	DNA conc (ng/µl)	GQNa	Date for sequencing	Internal Lab-ID	SRA accession	Reads fwd	Reads rev	Survived trimming fwd	Survived trimming rev	Mapped to cow (%)	Survived cow filtering fwd	Survived cow filtering rev	Read pairs used by kraken	Classified by kraken2 (%)
C1	2	Other	2nd	Control	2019-01-08	2019-01-31	4.71	2.7	2019-06-11	F1-2	SRR11913484	14249341	14249341	14174653	14113203	0.877995	14019745	14019745	14019745	21.41
C2	2	SHb	1st	Control	2019-01-08	2019-01-31	6.09	4	2019-06-11	F1-3	SRR11913483	14832078	14832078	14746704	14685860	1.71524	14463863	14463863	14463863	21.5
C3	1	SRc	3rd	Control	2018-10-19	2018-10-31	5.11	2.9	2019-06-11	F2-1	SRR11913472	14212850	14212850	14125682	14072498	1.9581	13823016	13823016	13823016	24.73
C4	3	SR	≥4th	Control	2019-01-13	2019-02-14	13.56	2.9	2019-06-11	F3-2	SRR11913461	10231750	10231750	10169258	10118410	0.906137	10051917	10051917	10051917	27.07
C5	3	SR	1st	Control	2019-01-13	2019-02-14	5.16	3.1	2019-06-11	F3-5	SRR11913450	10908567	10908567	10845834	10783819	1.33746	10670182	10670182	10670182	24.25
C6	5	SR	3rd	Control	2018-10-25	2018-11-07	4.26	4.2	2019-06-11	F4-1	SRR11913440	13806437	13806437	13722230	13665522	0.789667	13585740	13585740	13585740	24.47
C7	5	SR	2nd	Control	2018-10-25	2018-11-07	3.17	4.8	2019-06-11	F4-2	SRR11913439	16053988	16053988	15964147	15881672	1.33841	15709795	15709795	15709795	38.09
C8	5	SR	≥4th	Control	2019-01-14	2019-02-14	4.68	3.2	2019-06-11	F4-5	SRR11913438	9093685	9093685	9038343	9000796	2.10629	8829591	8829591	8829591	28.27
C9	4	Other	3rd	Control	2019-01-17	2019-02-25	4.72	2.9	2019-06-11	F5-3	SRR11913437	7738596	7738596	7691209	7661893	1.33916	7573750	7573750	7573750	32
C10	4	SH	2nd	Control	2019-01-17	2019-01-17	1.66	3.7	2019-06-11	F5-5	SRR11913436	6752227	6752227	6710664	6684432	1.30909	6609871	6609871	6609871	24.69
C11	7	SR	≥4th	Control	2018-10-26	2018-11-07	10.05	3.8	2019-06-11	F6-1	SRR11913482	12634680	12634680	12556914	12513124	0.837342	12430058	12430058	12430058	32.71
C12	7	Other	2nd	Control	2019-01-18	2019-02-26	3.57	3.6	2019-06-11	F6-3	SRR11913481	17194921	17194921	17105959	17029295	3.62814	16448390	16448390	16448390	51.71
C13	7	SR	2nd	Control	2019-01-18	2019-02-26	4.83	3	2019-06-11	F6-4	SRR11913480	8642089	8642089	8592159	8564294	0.761865	8512872	8512872	8512872	27.79
M1	2	SR	1st	Mild UCD	2018-12-04	2018-12-18	6.92	2.9	2019-06-11	L1-1	SRR11913479	14690031	14690031	14603035	14546694	23.3776	11167618	11167618	11167618	21.66
M2	1	SR	2nd	Mild UCD	2018-12-07	2018-12-19	5.15	2.9	2019-06-11	L2-1	SRR11913478	11194593	11194593	11110946	11039571	55.5282	4925368	4925368	4925368	48.77
M3	1	Other	1st	Mild UCD	2018-12-07	2018-12-19	3.68	5.4	2019-06-11	L2-2	SRR11913477	17002333	17002333	16896183	16807217	13.2073	14626043	14626043	14626043	42.87
M4	3	SR	2nd	Mild UCD	2018-12-06	2018-12-19	4.34	2.9	2019-06-11	L3-2	SRR11913476	11394795	11394795	11323220	11260442	29.9454	7910450	7910450	7910450	22.02
M5	3	SR	2nd	Mild UCD	2019-01-13	2019-02-14	7.29	4.5	2019-06-11	L3-3	SRR11913475	25454912	25454912	25318244	25146582	4.89794	23996544	23996544	23996544	31.69
M6	3	SR	1st	Mild UCD	2019-01-13	2019-02-14	2.21	2.9	2019-06-11	L3-5	SRR11913474	14084991	14084991	14003210	13888084	3.73246	13425131	13425131	13425131	29.66
M7	5	Other	≥4th	Mild UCD	2018-12-05	2018-12-18	142.51	5.2	2019-06-11	L4-1	SRR11913473	11931845	11931845	11855221	11794865	2.35711	11546314	11546314	11546314	57.84
M8	5	SR	1st	Mild UCD	2018-12-05	2018-12-18	47.98	6.8	2019-06-11	L4-2	SRR11913471	14897040	14897040	14804264	14738274	0.787041	14655013	14655013	14655013	79.27
M9	5	SR	1st	Mild UCD	2018-12-05	2018-12-18	5.40	3.6	2019-06-11	L4-3	SRR11913470	8689672	8689672	8636036	8602335	1.79378	8464576	8464576	8464576	48.23
M10	5	SR	1st	Mild UCD	2019-01-14	2019-02-14	97.92	6.5	2019-06-11	L4-4	SRR11913469	15259219	15259219	15156811	15079963	0.807685	14996278	14996278	14996278	70.01
M11	5	SR	1st	Mild UCD	2019-01-14	2019-02-25	31.29	3.5	2019-06-11	L4-5	SRR11913468	15525587	15525587	15419464	15336246	0.811257	15253101	15253101	15253101	62.67
M12	4	SH	3rd	Mild UCD	2019-01-17	2019-02-25	44.75	7	2019-06-11	L5-2	SRR11913467	12085415	12085415	12007651	11955588	0.802592	11885456	11885456	11885456	61.72
M13	4	SH	3rd	Mild UCD	2019-01-17	2019-02-25	7.34	4.5	2019-06-11	L5-3	SRR11913466	9901693	9901693	9836129	9791458	1.28435	9687750	9687750	9687750	47.48
M14	4	SH	1st	Mild UCD	2019-01-17	2019-02-26	5.60	3.8	2019-06-11	L5-5	SRR11913465	16690458	16690458	16586391	16517723	16.5203	13817608	13817608	13817608	53.05
M15	7	SH	1st	Mild UCD	2018-10-26	2018-11-13	2.25	2.9	2019-06-11	L6-2	SRR11913464	9362629	9362629	9307869	9270304	1.53709	9146305	9146305	9146305	32.14
M16	7	SR	1st	Mild UCD	2018-10-26	2018-11-13	53.53	5.2	2019-06-11	L6-3	SRR11913463	11559168	11559168	11485288	11428985	0.834777	11361495	11361495	11361495	43.79
M17	7	SR	3rd	Mild UCD	2019-01-18	2019-02-26	2.00	4	2019-06-11	L6-5	SRR11913462	14119963	14119963	14041868	13942577	1.22268	13821142	13821142	13821142	36.43
S1	2	SH	≥4th	Severe UCD	2018-12-04	2018-12-18	184.46	3.3	2019-06-11	K1-1	SRR11913460	13717048	13717048	13624626	13565831	41.2404	7988506	7988506	7988506	53.05
S2	2	Other	≥4th	Severe UCD	2019-01-14	2019-01-30	8.04	3.1	2019-06-11	K1-4	SRR11913459	22510662	22510662	22367479	22253288	49.5314	11259741	11259741	11259741	33.76
S3	2	SR	3rd	Severe UCD	2019-01-08	2019-01-30	407.00	3.3	2019-06-11	K1-5	SRR11913458	13958133	13958133	13859495	13805597	50.3885	6862533	6862533	6862533	40.72
S4	2	SH	3rd	Severe UCD	2019-01-08	2018-11-07	320.57	5	2019-06-11	K1-6	SRR11913457	15344145	15344145	15258889	15195250	6.74671	14199744	14199744	14199744	42.69
S5	1	SH	2nd	Severe UCD	2018-10-22	2019-02-11	15.04	5	2019-06-11	K2-3	SRR11913456	14213769	14213769	14120689	14027907	14.8043	11990696	11990696	11990696	69.6
S6	1	Other	3rd	Severe UCD	2019-01-12	2018-10-31	66.29	4.6	2019-06-11	K2-6	SRR11913455	22472072	22472072	22333992	22155341	1.57235	21894903	21894903	21894903	63.78
S7	1	Other	3rd	Severe UCD	2018-10-19	2019-02-08	13.22	4.2	2019-06-11	K2-7	SRR11913454	14309045	14309045	14239199	14158010	9.36816	12868457	12868457	12868457	34.7
S8	3	SR	3rd	Severe UCD	2019-01-12	2018-10-02	296.28	3.4	2019-06-11	K3-1	SRR11913453	10031958	10031958	9963567	9892298	85.8836	1401470	1401470	1401470	35.97
S9	3	SR	1st	Severe UCD	2018-07-31	2018-10-11	7.24	3.9	2019-06-11	K3-2	SRR11913452	13065768	13065768	12982961	12889384	46.2813	6949144	6949144	6949144	45.52
S10	5	Other	1st	Severe UCD	2018-09-07	2019-02-14	79.59	6.3	2019-06-11	K4-5	SRR11913451	15787576	15787576	15687272	15611170	0.979793	15495891	15495891	15495891	61.93
S11	5	SR	1st	Severe UCD	2019-01-14	2019-02-14	20.71	4.1	2019-06-11	K4-7	SRR11913449	18399327	18399327	18297058	18142486	23.5917	13921427	13921427	13921427	80.52
S12	4	SH	2nd	Severe UCD	2018-10-30	2018-11-13	342.22	4.4	2019-06-11	K5-1	SRR11913448	16413100	16413100	16306019	16224974	2.01832	15937206	15937206	15937206	54.87
S13	4	SH	2nd	Severe UCD	2018-10-30	2018-11-13	28.36	4.5	2019-06-11	K5-2	SRR11913447	13048573	13048573	12966052	12902188	22.0357	10083999	10083999	10083999	59.46
S14	4	SR	1st	Severe UCD	2018-10-30	2018-11-13	294.15	2.9	2019-06-11	K5-3	SRR11913446	6875101	6875101	6832599	6799483	77.5667	1529063	1529063	1529063	34.64
S15	4	SH	2nd	Severe UCD	2019-01-17	2019-02-26	118.91	4.9	2019-06-11	K5-5	SRR11913445	10124282	10124282	10061559	10011489	31.7008	6854867	6854867	6854867	51.59
S16	7	Other	3rd	Severe UCD	2018-09-10	2018-10-11	100.61	5.7	2019-06-11	K6-1	SRR11913444	9086312	9086312	9032671	8975282	23.1193	6922316	6922316	6922316	39.74
S17	7	SR	≥4th	Severe UCD	2018-10-26	2018-11-07	726.36	3.3	2019-06-11	K6-2	SRR11913443	10773161	10773161	10701266	10621202	1.07531	10546593	10546593	10546593	47.47
S18	7	SR	≥4th	Severe UCD	2018-10-26	2018-11-13	491.19	3.1	2019-06-11	K6-3	SRR11913442	8489140	8489140	8430673	8386161	1.06876	8318551	8318551	8318551	51.65
S19	7	Other	1st	Severe UCD	2018-12-11	2018-12-19	8.28	3.7	2019-06-11	K6-4	SRR11913441	15672216	15672216	15578042	15479979	70.1462	4635994	4635994	4635994	47.94
Overview of samples subjected to shotgun metagenomic sequencing in a study of the microbiota of mild (M) and severe (S) udder cleft dermatitis (UCD) in comparison with samples from the same body site from healthy controls (C).
a GQN = Genomic quality number. Results from the Agilent Fragment Analyzer (Santa Clara, CA, USA).
b SH = Swedish Holstein.
c SR = Swedish Red.
